# Supplementary material for: VisCap: inference and visualization of germ-line copy-number variants from targeted clinical sequencing data
Source: Genet Med. 2015 Dec 17;18(7):712–9. doi: 10.1038/gim.2015.156 (PMC4940431; doi:10.1038/gim.2015.156)
Supplement: Supplementary Information [file gim2015156x1.zip]

Archive with 5 entries (5 files):
- Supplementary_File_3.zip
- Supplementary Tables S1 to S2.doc
- Supplementary_Figure_1.pdf
- Supplementary_File_1-VisCap_v08R
- Supplementary_File_2.pdf
